# Supplementary material for: Collateral sensitivity to pleuromutilins in vancomycin-resistant Enterococcus faecium
Source: Nat Commun. 2022 Apr 7;13:1888. doi: 10.1038/s41467-022-29493-0 (PMC8990069; doi:10.1038/s41467-022-29493-0)
Supplement: Supplementary file 4 — Source Data [file 41467_2022_29493_MOESM4_ESM.xlsx]

## Sheet: Fig 1b
	Ampicillin	Cefoxitin	Cefatriaxone	Chloromycetin	Ciprofloxacin	Clindamycin	Erythromycin	Gentamicin	Lefamulin	Meropenem	Rifampicin	Tetracycline	Vancomycin	Virginiamycin M1
Fole changes in MIC50 of antibiotics ( μg/mL, n=40)	64	2	1	1	32	4	8	8	-533.33	8	-4	1	64	-4

## Sheet: Fig 2a-c
MIC50 of antibiotics ( μg/mL, n=40)
	VSE																						VRE
Gentamicin	32	128	16	8	128	128	16	16	16	128	128	128	128	32	16	128	128	128	128	128	128	128	32	128	128	128	128	16	16	16	16	128	8	128	16	32	16	32	2	8	128	128
Tetracycline	0.5	0.5	32	0.25	2	16	1	0.25	32	32	0.25	32	0.25	16	32	1	0.5	0.5	32	32	32	0.25	0.5	16	16	8	0.25	16	1	0.5	1	0.5	16	4	16	4	1	0.5	2	4	4	0.25
Clindamycin	0.25	128	128	128	32	0.25	0.25	0.25	0.25	128	128	128	128	128	128	128	128	128	128	128	128	128	128	128	128	128	128	128	64	0.5	4	128	4	128	32	128	4	64	8	1	64	32
Erythromycin	128	128	128	128	128	128	128	8	128	128	128	64	128	128	128	128	128	128	128	128	128	128	128	128	128	8	4	128	128	128	8	128	16	128	128	8	4	32	16	2	16	32
Chloramphenicol	16	8	8	16	16	16	8	8	16	16	16	8	8	16	16	16	8	8	16	16	8	8	16	16	8	8	16	4	8	32	16	16	16	8	8	16	4	8	32	16	16	16
Retapamulin	0.06	0.12	0.06	0.03	0.03	0.03	0.03	0.03	0.03	0.03	0.12	0.03	0.03	0.12	0.03	0.03	0.03	2	2	0.25	0.12	0.03	0.125	16	16	0.125	16	16	16	16	16	16	16	16	16	16	16	16	16	16	16	0.03
Linezolid	2	2	2	2	2	2	2	2	2	2	1	2	1	2	2	4	1	4	2	2	2	2	2	1	1	1	2	0.5	4	2	0.25	2	1	1	1	2	0.5	4	2	0.25	2	1
	Retapamulin	Lefamulin	Valnemulin	Tiamulin	Azamulin
VSEfm-MIC50 ( μg/mL )	32	32	32	128	128
VREfm-MIC50 ( μg/mL )	0.03	0.03	0.03	0.25	0.25
RR	0.0009375	0.0009375	0.0009375	0.00195312	0.00195312
RR=VREfm-MIC50/VSEfm-MIC50
	E.faeciums (n=210)	E.faecails (n=10)
Fold changes in MIC50 of lefamulin ( μg/mL )	-533	1

## Sheet: Fig 3a-c
N= 3 biological replicates. (i-iii) Technical replicates per RT-PCR.
	Transcription of msrC (pleuromutilin sensitive)
		Exp.1			Exp.2			Exp.3
Lefamulin		i	ii	iii	i	ii	iii	i	ii	iii	Avrg	SD	SEM
	0	1	1	1	1	1	1	1	1	1	1	0	0
	0.5×MIC	1.0109	1.06588	1.07767	1.07864	0.906335	1.04571	1.2108	1.07589	1.04767	1.05728	0.108311	0.0484383
	1×MIC	0.904776	0.895497	0.873331	0.7632	0.77898	0.84493	0.8047	0.8549	0.8389	0.824482	0.0316742	0.0141651
	2×MIC	0.690096	0.847912	0.7986	0.780285	0.830927	0.794536	0.990096	0.7459	0.7803	0.828352	0.0954183	0.0426724
	4×MIC	0.750915	0.720575	0.790721	0.79782	0.73616	0.738491	0.50915	0.7209	0.780721	0.697084	0.107381	0.0480224
	8×MIC	0.55908	0.666809	0.62495	0.61476	0.534767	0.65016	0.6559	0.6809	0.66267	0.636879	0.0582408	0.0260461
	10×MIC	0.5799	0.581214	0.576985	0.67815	0.51275	0.4782	0.5139	0.5114	0.5685	0.51695	0.0324681	0.0145202
	20×MIC	0.50439	0.5153	0.574842	0.4782	0.56469	0.645806	0.5433	0.5053	0.5484	0.561499	0.0519109	0.0232153
	Transcription of msrC (pleuromutilin resistant)
		Exp.1			Exp.2			Exp.3
		i	ii	iii	i	ii	iii	i	ii	iii	Avrg	SD	SEM
	0	1	1	1	1	1	1	1	1	1	1	0	0
Lefamulin	0.5×MIC	0.786397	0.706335	0.457122	1.0109	0.906588	1.07767	0.786397	0.7463	0.7571	0.854811	0.139955	0.0625898
	1×MIC	0.762257	0.7898	0.887688	0.890478	1.0895	0.873331	0.8622	0.8987	0.8768	0.920106	0.095615	0.0427603
	2×MIC	0.580285	1.53093	1.59454	1.6901	0.847912	0.7986	1.80285	1.3092	1.9453	1.34077	0.528401	0.236308
	4×MIC	2.37978	3.07362	1.73849	1.7509	1.7205	1.7907	1.37978	2.0736	2.7384	1.9406	0.509805	0.227992
	8×MIC	4.91476	6.34767	1.65016	3.55908	5.66681	3.62495	3.91476	6.4767	4.065	4.74964	1.25046	0.559224
	10×MIC	2.26782	7.59128	4.78246	5.5799	6.58121	6.57698	4.26781	7.59128	5.78246	6.15995	1.23721	0.553297
	20×MIC	7.97828	5.15647	7.64581	6.50439	5.5153	7.57484	7.7827	6.15647	6.6458	6.73502	0.953065	0.426224
	Graphs plotted in Prism 8 version 8.4.2
	Proteomics analysis of VREfm CAU378
	Log2 (fold change)
Lefamulin	MsrC
1×MIC	1.26192
10×MIC	1.10991

## Sheet: Fig 4b-g
Transcriptome analysis
Fold changes in log2 [FPKM] values
vanS	msrC
11.8074	-0.87
-0.034	10.4954
Transcriptome analysis
	Log2 [FPKM]
Lefamulin	YheS, ATP-binding protein	50S ribosomal protein L31	Hypothetical protein	MsrC	6-phosphogluconate dehydrogenase	Isochorismatase	FtsX-like permease	EIIAB component	HosA, transcriptional regulator	Hypothetical protein	General stress protein A	Hypothetical protein
1×MIC	3.38506	0.866091	1.38599	1.26192	-1.07988	-0.72155	-1.46023	-1.54483	-2.51805	-1.08365	-1.33083	-1.13926
10×MIC	3.90014	1.42444	1.54502	1.10991	-1.07151	-1.45373	-1.62185	-1.79411	-1.93554	-2.58245	-3.14729	-3.30165
Calculated protein-binding rates
Protein (nM)	Gray value
	Exp.1	Exp.2	Exp.3
12	171740	146007	158874
6	98665	110211	104438
3	72140	84736	78438
1.5	28053	47164	37608.5
0.75	20987	23786	21334
Binding constants
	EC50 (μM)
vanR promoter	0.074
vanH promoter	0.76
msrC promoter	1.01
Binding reactions between P-VanR (12-1.5 μM) and msrC promoter

## Sheet: Fig 5b,c
Bacterial loads (CFUs/g)
1st day
	PBS treated						5 mg/kg lefamulin treated						5mg/kg linezolid treated
	1	2	3	4	5	6	1	2	3	4	5	6	1	2	3	4	5	6
Ileum	78932	45647	84906	14162	55537	14953	600000	800000	200000	70761	200000	3000000	200000	89700	300000	457823	654893	346901
Caecum	5000000000	4000000000	300000000	2000000000	3000000000	1345300000	1000000	458903	2200000	5000000	862275	3500000	90600000	47000000	30000000	40000000	200000000	380000000
Colon	2600000000	323000000	320000000	140000000	280000000	160000000	10000000	550000	410000	1400000	6000000	1467391	23000000	32000000	31000000	98000000	370000000	400000000
7th day
	PBS treated						5mg/kg lefamulin treated						5mg/kg linezolid treated
	1	2	3	4	5	6	1	2	3	4	5	6	1	2	3	4	5	6
Ileum	401	988	311.03	728.2	337.9	511.5	165.6	106.8	201.6	172.4	159	1446	1506	2452	1222	1663	1531	4435
Caecum	248731	611570	726073	1000000	43668	135200	35757	0	5000	30303	3836.3	29528	453783	85911	119048	192678	50847	324564
Colon	45871.6	764352	135255	78275.9	117284	611690	46218.5	6250	2397.74	53908.4	17666.7	23554.6	41239	111359	22346	33628.3	10546.5	11437
Bacterial loads in feces (CFUs/g)
Time (h)	PBS treated						5mg/kg lefamulin treated						5mg/kg linezolid treated
1	8999999000	6000000000	7000000000	7800000000	8200000000	7500000000	3000000000	40000000000	5000000000	45000000000	1000000000	20000000000	10000000000	2000000000	3000000000	10000000000	20000000000	30000000000
2	800000000	4000000000	5000000000	4000000000	5500000000	7000000000	2000000000	20000000000	3000000000	20000000000	8999999000	10000000000	8000000000	20000000000	20000000000	4000000000	5000000000	10000000000
3	1000000000	3000000000	2000000000	6000000000	3800000000	4400000000	40000000	40000000	10000000	7000000	300000000	400000000	100000000	400000000	100000000	700000000	100000000	40000000
4	2000000000	8000000000	2000000000	3000000000	2000000000	3500000000	90000000	10000000	3000000	80000000	82000000	100000000	300000000	200000000	10000000	300000000	200000000	300000000
5	600000000	200000000	200000000	60000000	640000000	68000000	3000000	5000000	1000000	5000000	2000000	2000000	3000000	10000000	5000000	3000000	2000000	2000000
6	6000000000	50000000	30000000	30000000	10000000	200000000	557276	311615	147368	536232	368272	501319	219378	90226	491803	90226	491803	385369
7	7000000	1000000	3000000	6000000	4000000	9000000	65949	54839	34392	92190	68841	63492	30441	112583	120219	63707	197505	151515
8	2000000	4000000	605187	3000000	3000000	4000000	15238	17483	47146	15385	10795	19685	78091	660066	63091	61350	31513	75000
9	1000000	3000000	44248	1000000	1500000	1800000	17669	2285.7	26778	63004	32000	8050.1	70364	77536.2	66830.6	63061	62573	42857
Graphs plotted in Prism 8 version 8.4.2

## Sheet: Fig 5d
The genus counts in mice feces
#level	-1 Day			0 Day			PBS 1 Day			PBS 7 Day			lefamulin 1 Day			lefamulin 7 Day
Haemophilus	1	1	1	28	14	0	0	11	24	1	1	29	11	2	23	11	1	0
Mucispirillum	0	387	791	0	0	0	0	1	3	0	0	0	0	0	1	0	0	0
Inquilinus	0	0	0	3	3	0	0	16	0	1	0	16	2	0	2	4	1	0
Klebsiella	8	8	5	35	35	2	14	29	37	4	2	11	35500	36	1245	0	7	1
Parvibacter	15	42	91	1	0	0	3	0	3	2	4	1	0	0	0	2	0	0
Lactococcus	17	105	222	7	5	1	22	16	14	6	4	13	6	1	6	1	16	2
Acetatifactor	7	62	67	0	0	0	0	0	0	26	6	2	0	0	0	28	12	35
Microvirga	0	0	0	4	0	0	1	0	2	0	1	8	0	0	2	4	1	0
Escherichia/Shigella	36	484	625	293	219	7	17260	9606	6249	97	55	47	604	5948	22870	35	458	5
Pseudoflavonifractor	55	241	225	1	1	0	9	2	8	43	19	354	0	0	0	101	84	177
Turicibacter	1	2	1	7	4	1	0	11	5	0	0	10	6	0	8	4	2	0
Barnesiella	3734	1826	2882	10	5	0	380	13	1918	5502	6103	1268	4	0	1	1411	5174	2143
Oscillibacter	275	1396	1289	1	0	0	0	2	5	121	53	179	6	0	1	241	444	421
Streptococcus	30	7	13	45	21	3	3	41	43	23	27	64	23	1	20	17	14	27
Bacillus	0	1	1	50	17	0	2	16	11	2	3	24	14	1	6	3	1	2
Anaerostipes	0	0	0	8	4	0	159	383	302	0	0	2	0	0	15	9	0	6
Coprobacillus	0	0	0	14	8	0	527	1467	275	189	223	97	0	0	0	0	0	0
Allobaculum	0	4	4	2	1	0	0	1	5	0	1	1	0	0	2	5	1	0
Lachnospiracea_incertae_sedis	9	17	28	4	1	0	1	3	824	204	237	134	0	0	0	8	12	2
Ruminococcus	490	0	12	1	3	0	0	7	6	51	129	4	3	0	4	279	258	24
Above_genus	64120	40050	49350	2607	2196	877	2759	339	7577	23350	18970	38260	4382	11400	478	31870	56240	60490
Blautia	10	4	1	35	10	1	144	1565	3592	129	216	42	2	1	8	27	18	3
Odoribacter	127	343	414	0	0	0	0	0	4	44	58	177	1	0	1	11	1	108
Burkholderia	0	0	1	1	22	0	0	0	1	0	1	1	14	0	0	1	0	0
Intestinimonas	9	24	33	1	0	0	0	1	0	0	0	7	0	0	0	22	139	16
Clostridium_IV	309	1295	1243	3	3	0	29	16	35	66	13	253	1	0	3	99	246	834
Paenibacillus	0	0	0	0	0	0	0	5	0	0	0	0	14	31	1414	0	0	0
Eubacterium	373	49	47	2	0	0	0	3	3	0	2	250	3	0	0	924	619	37
Enterorhabdus	23	73	225	5	6	0	421	16	798	78	60	72	1	0	2	34	35	40
Acinetobacter	1	0	0	1	13	0	0	1	0	0	0	3	12	0	0	1	1	0
Desulfovibrio	259	400	420	2	3	0	0	6	11	2	4	19	1	1	1	5	0	0
Clostridium_sensu_stricto	3	5	3	36	7	1	10	162	207	0	2	6	731	438	50	10	275	2
Alloprevotella	14520	4664	12100	7	2	0	136	4	47	302	466	2947	8	0	8	1236	2175	2761
Bosea	0	0	0	4	4	0	0	1	1	0	1	7	1	0	2	9	0	0
Roseburia	60	219	210	1	5	0	0	1	1	0	0	1	3	0	3	12	73	0
Anaerofustis	41	5	2	0	0	0	1	0	18	0	3	5	0	0	0	17	3	4
Rummeliibacillus	0	0	0	0	0	0	0	11	1	0	0	0	0	0	0	0	0	0
Prevotella	12760	449	1911	33	26	0	107	34	519	371	1326	101	21	0	14	215	2616	9658
Terrisporobacter	0	0	1	1	2	0	0	159	14	0	0	0	7	0	3	0	0	0
Flavonifractor	172	528	469	3	0	0	57	37	180	69	20	102	0	0	0	127	251	175
Bacteroides	5412	1554	2731	125	91	1	21790	6897	15420	718	847	1403	57	7	17640	7619	4306	5731
Anaerotruncus	44	164	114	1	1	0	0	0	1	8	3	119	0	0	0	104	268	256
Enterococcus	36	32	45	69240	62880	24310	34450	34990	59120	14	8	35	1180	156	13010	3	116	3
Clostridium_XlVa	1189	3897	4022	21	23	6	299	968	275	602	977	388	15	1	4	419	568	4330
Clostridium_XlVb	178	330	314	3	2	0	0	0	5	897	181	111	0	0	0	490	566	845
Helicobacter	1553	1018	2132	1	3	0	2	2	10	3998	999	6738	2	0	2	1344	609	1874
Clostridium_XVIII	62	213	257	6	7	1	630	120	831	945	750	315	0	0	1	2586	167	2022
Rhizobium	0	2	2	86	27	1	0	14	20	2	2	43	22	0	8	11	1	3
Parasutterella	96	119	218	1	1	0	0	0	7	2	0	0	0	0	1	0	0	0
Lactobacillus	6238	24030	33270	238	137	5	12	29680	256	27710	27930	5284	86	1	102	8488	6044	2732
Romboutsia	4	1	3	116	85	0	12	135	98	3	0	13	19	4	9	14	3	2
Anaeroplasma	663	26	32	2166	5677	3	58	22	39	193	285	0	35	4	12	22	283	456
Stenotrophomonas	0	1	0	17	12	0	0	11	11	3	0	44	15	0	5	13	1	0
Alistipes	215	2604	3538	8	3	0	45	3	49	1280	1348	1710	6	0	4	1145	1428	1351
Clostridium_XI	0	0	0	3	0	0	1	33	175	1	0	1	0	0	0	2	0	0
Mesorhizobium	2	0	2	21	20	1	0	15	7	0	0	15	13	0	5	13	0	2
Erysipelotrichaceae_incertae_sedis	242	633	512	4	1	1	41	313	248	55	105	113	1	0	0	73	537	215
Rikenella	30	3004	4086	0	0	0	0	0	0	0	0	0	2	0	0	0	1	0
Saccharibacteria_genera_incertae_sedis	1464	998	1041	1	1	0	0	0	2	0	0	0	3	0	1	126	88	53
Parabacteroides	1147	669	811	51920	39170	11730	2697	17420	6257	2885	2213	2793	70	1	57	1495	1805	1729
Robinsoniella	0	0	0	0	0	0	1	0	72	5	10	0	0	0	0	2	0	1
Akkermansia	3685	1	0	15	0	0	3	11	33	22	24	1	1	0	3	14780	7492	14750
Graphs plotted in Prism 8 version 8.4.2

## Sheet: Fig 5e,f
Survival rates of peritonitis-septicemia mice
Time (hours)	PBS	Lefamulin	Linezolid
36	1
48	1
48	1
72	1
72	1
96	1	0	1
96	1	0	0
96		0	0
96		0	0
96		0	0
96		0	0
96		0	0
Bacterial loads in organs (CFUs/g)
Heart			Liver			Spleen			Lung			Kidney			Brain
PBS	Lefamulin	Linezolid	PBS	Lefamulin	Linezolid	PBS	Lefamulin	Linezolid	PBS	Lefamulin	Linezolid	PBS	Lefamulin	Linezolid	PBS	Lefamulin	Linezolid
149000	1	15000	96000000	290000	1680000	4860000	37500	81900	930000	11100	74400	900000	4500	540000	660000	1200	281000
630000	1	6300	10000000	328000	1620000	4320000	298000	450000	6600000	3000	540000	3210000	7020	16200	5460000	23600	14700
1950000	1	66000	183000000	50600	5640000	51000000	5700	42300	14900000	134000	4500000	17800000	600	81000	6320000	1	22200
183000	1200	282000	36000000	312000	19000000	2400000	420000	6300000	28000000	7800	8760000	3620000	41400	5640000	819000	15600	1200
2040000	3000	8100	177000000	238000	4560000	63000000	64800	3960000	22300000	12600	208000	10400000	11400	230000	9000000	22600	149000
840000	3900	10200	20700000	77000	19000000	20100000	419000	230000	7440000	11400	437000	3320000	69000	170000	817000	5700	94800
Graphs plotted in Prism 8 version 8.4.2

## Sheet: Suppl.Fig. 3
Colonies number (CFUs)
Time (h)	PBS			4×MIC			10×MIC			40×MIC
0	390000	470000	730000	400000	630000	440000	320000	560000	370000	570000	490000	350000
2	3100000	3700000	6300000	470000	420000	580000	480000	370000	490000	209000	284000	263000
4	63000000	78000000	47000000	266000	272000	213000	271000	174000	261000	77000	102000	127000
8	590000000	360000000	420000000	291000	253000	168000	96000	101000	84000	58000	68000	72000
12	1060000000	890000000	1630000000	197000	167000	184000	73000	83000	49000	50000	52000	62000
24	1160000000	3400000000	2620000000	39000	52000	82000	28100	25200	19500	30000	21300	10200
30	390000000	530000000	930000000	16600	13000	17300	9900	13500	8300	3700	3500	2900
Graphs plotted in Prism 8 version 8.4.2

## Sheet: Suppl. Fig. 4a-f
Membrane permeability
	PBS			1×MIC			5×MIC			10×MIC			Nisin 100 μg/mL
0	708	690	727	702	677	717	668	628	664	651	667	706	726	703	694
2	704	721	693	720	698	714	716	702	707	738	711	704	715	715	700
4	707	710	691	719	702	713	716	703	717	728	709	707	713	720	714
6	707	710	686	712	696	709	710	716	714	724	717	719	711	713	716
8	723	716	708	729	724	736	726	733	728	721	721	725	739	737	732
10	726	720	705	720	708	726	731	734	738	722	723	723	837	824	821
12	717	720	703	719	706	717	719	727	731	715	724	723	1133	1093	1110
14	713	718	706	712	705	715	712	734	731	719	711	718	1682	1572	1605
16	716	720	698	713	708	716	715	728	721	717	715	723	2337	2165	2167
18	716	721	695	707	712	713	715	725	727	714	715	716	3094	2847	2809
20	708	711	695	706	714	715	709	723	717	715	712	713	3866	3503	3443
22	718	713	700	708	705	714	714	725	715	714	711	723	4515	4270	4086
24	716	707	695	706	705	717	714	725	723	707	710	716	5151	4972	4699
26	711	712	696	707	699	712	717	725	717	712	705	717	5760	5518	5230
28	707	718	696	708	698	707	710	725	723	714	705	719	6283	6008	5679
30	716	716	700	711	699	708	713	727	712	710	709	715	6738	6435	6079
32	723	714	701	716	702	712	709	720	713	715	707	718	7116	6803	6425
34	720	716	697	710	710	707	710	715	723	715	709	717	7460	7111	6733
36	717	717	697	708	702	709	708	718	725	714	710	724	7727	7397	6990
38	714	713	698	708	705	716	711	716	722	707	707	719	7955	7624	7169
40	717	713	693	706	704	715	713	723	715	716	707	715	8151	7842	7370
Membrane potential
	HEPES			1×MIC			5×MIC			10×MIC			Nisin 100 μg/mL
0	2381	2249	2252	2362	2355	2336	2282	2334	2373	2259	2323	2364	2288	2306	2292
2	2327	2173	2218	2333	2333	2286	2244	2284	2320	2212	2284	2326	2235	2264	2256
4	2304	2173	2202	2269	2279	2266	2215	2263	2279	2204	2258	2279	2222	2242	2224
6	2260	2159	2174	2245	2241	2249	2215	2249	2231	2187	2254	2256	2197	2231	2209
8	2299	2202	2199	2294	2283	2305	2192	2234	2243	2195	2267	2252	2399	2427	2413
10	2269	2192	2214	2280	2263	2245	2176	2219	2236	2215	2262	2267	2660	2707	2683.5
12	2262	2180	2166	2280	2229	2239	2163	2219	2220	2208	2248	2253	2840	2898	2869
14	2254	2158	2174	2253	2252	2207	2182	2200	2224	2179	2229	2239	2951	2998	2974.5
16	2260	2186	2191	2236	2224	2226	2171	2210	2223	2179	2201	2241	3073	3082	3077.5
18	2267	2178	2187	2255	2209	2202	2157	2212	2219	2191	2226	2239	3173	3132	3152.5
20	2280	2176	2213	2256	2244	2212	2197	2202	2219	2190	2209	2219	3200	3186	3193
22	2273	2220	2192	2262	2238	2223	2161	2217	2214	2189	2224	2220	3203	3182	3192.5
24	2285	2210	2224	2269	2211	2227	2186	2207	2218	2163	2201	2228	3205	3203	3204
26	2299	2223	2209	2271	2225	2221	2216	2198	2239	2203	2221	2220	3202	3205	3203.5
28	2312	2228	2208	2265	2233	2220	2217	2240	2254	2225	2226	2218	3187	3223	3205
30	2323	2231	2225	2283	2239	2207	2202	2228	2239	2211	2224	2247	3162	3203	3182.5
32	2335	2250	2231	2290	2225	2238	2223	2245	2262	2233	2241	2264	3129	3166	3147.5
34	2340	2253	2267	2303	2259	2259	2238	2260	2258	2220	2258	2266	3107	3153	3130
36	2363	2255	2291	2312	2260	2255	2248	2256	2297	2246	2264	2281	3080	3129	3104.5
38	2374	2273	2290	2337	2282	2277	2276	2289	2284	2261	2264	2289	3072	3101	3086.5
40	2378	2289	2301	2360	2280	2290	2286	2312	2312	2270	2257	2284	3018	3116	3067
△pH
	HEPES			1×MIC			5×MIC			10×MIC			CCCP 50 μM
0	8509	8631	8540	8496	8800	8498	8691	8765	8766	9264	8839	8560	8991	9016	8711
2	8290	8408	8423	8378	8635	8333	8433	8576	8562	9046	8596	8379	8726	8768	8496
4	8076	8201	8195	8160	8426	8157	8259	8369	8422	8831	8445	8213	8520	8599	8329
6	7877	8021	7951	7931	8230	7945	8082	8192	8201	8668	8271	8029	8271	8400	8092
8	8025	8113	8025	8006	8358	8027	8161	8264	8321	8680	8374	8134	7630	8193	7708
10	7747	7841	7827	7791	8083	7871	7923	8070	8040	8413	8155	7981	6939	7653	7089
12	7592	7617	7606	7634	7831	7616	7723	7861	7917	8185	7973	7752	6416	6965	6479
14	7370	7434	7400	7445	7684	7456	7564	7676	7710	7999	7756	7590	5924	6354	5945
16	7148	7270	7279	7224	7503	7310	7355	7500	7547	7808	7590	7433	5532	5876	5572
18	6962	7089	7092	7102	7330	7160	7223	7360	7415	7605	7411	7285	5242	5513	5242
20	6833	6905	6984	6954	7177	7000	7111	7224	7244	7416	7270	7151	5013	5268	5064
22	6684	6813	6834	6809	7023	6907	6960	7072	7107	7297	7155	7007	4849	5084	4887
24	6516	6611	6695	6679	6885	6749	6789	6925	6969	7163	7018	6883	4734	4905	4791
26	6436	6505	6540	6538	6764	6622	6642	6803	6840	6971	6858	6754	4632	4768	4690
28	6258	6352	6410	6388	6607	6513	6504	6670	6683	6863	6705	6643	4531	4662	4633
30	6125	6210	6269	6266	6482	6360	6401	6509	6583	6720	6591	6484	4487	4592	4597
32	5985	6075	6167	6185	6327	6248	6290	6401	6457	6587	6471	6379	4387	4515	4510
34	5865	5965	6026	5985	6205	6109	6143	6267	6341	6456	6346	6233	4329	4458	4476
36	5728	5785	5874	5875	6067	6005	6046	6136	6189	6321	6164	6101	4267	4399	4438
38	5586	5636	5739	5745	5976	5853	5868	6030	6090	6184	6040	5953	4228	4360	4367
40	5436	5523	5609	5572	5826	5725	5773	5859	5940	6011	5926	5832	4191	4291	4335
Membrane fluidity
	PBS			1×MIC			5×MIC			10×MIC			Benzyl alcohol 50mM
0	0.274982	0.26879	0.268904	0.276934	0.271226	0.268779	0.271777	0.269903	0.267218	0.276035	0.277459	0.271443	0.274773	0.2716	0.275578
2	0.257997	0.258071	0.256998	0.272	0.267435	0.256348	0.267756	0.266006	0.261066	0.266762	0.266591	0.267626	0.266234	0.26618	0.268032
4	0.246812	0.243612	0.244535	0.257715	0.255058	0.248632	0.261429	0.256686	0.25201	0.261295	0.256952	0.253577	0.252412	0.257173	0.255284
6	0.236465	0.228258	0.22765	0.245235	0.24492	0.238788	0.251274	0.247922	0.242327	0.250498	0.248941	0.242975	0.246814	0.238155	0.245787
8	0.249653	0.247355	0.244487	0.252203	0.256613	0.247261	0.253929	0.253235	0.250454	0.253932	0.253196	0.248133	0.210827	0.158008	0.124014
10	0.235863	0.237463	0.238771	0.246704	0.245099	0.243267	0.249061	0.248539	0.242437	0.245232	0.245546	0.24382	0.20216	0.167474	0.127277
12	0.230435	0.225863	0.22932	0.242768	0.245114	0.233239	0.238497	0.241944	0.235965	0.24244	0.241511	0.236848	0.193619	0.155723	0.12859
14	0.223936	0.226041	0.217516	0.23753	0.232352	0.225152	0.238736	0.238917	0.226518	0.234142	0.234465	0.223858	0.188759	0.154904	0.127536
16	0.218888	0.216095	0.214333	0.229597	0.226265	0.218475	0.231417	0.228656	0.219464	0.231165	0.22981	0.220163	0.178479	0.147969	0.114509
18	0.214502	0.213342	0.205464	0.226876	0.248372	0.209553	0.22951	0.224704	0.215577	0.225309	0.22025	0.213878	0.167656	0.150602	0.116507
20	0.208895	0.210181	0.203365	0.218037	0.217708	0.205035	0.223197	0.218795	0.209522	0.215198	0.2125	0.213201	0.164705	0.143636	0.110465
22	0.204391	0.203729	0.203157	0.211878	0.215686	0.203193	0.220819	0.216408	0.206924	0.215103	0.211323	0.208897	0.156967	0.13821	0.107284
24	0.205688	0.204935	0.199632	0.212606	0.214222	0.202562	0.221132	0.217953	0.207156	0.213024	0.207103	0.202818	0.153873	0.142956	0.106524
26	0.203904	0.205445	0.201655	0.208117	0.209119	0.201656	0.207463	0.208974	0.203663	0.206107	0.202882	0.204458	0.147345	0.137715	0.100713
28	0.201613	0.195046	0.205489	0.201633	0.213428	0.196852	0.210978	0.205653	0.198103	0.208511	0.199864	0.198916	0.147916	0.140058	0.0935784
30	0.205347	0.199255	0.201161	0.209028	0.207148	0.198186	0.207898	0.201233	0.197326	0.205621	0.209453	0.202989	0.142243	0.130843	0.0980864
32	0.198838	0.190588	0.198874	0.204522	0.202917	0.190471	0.203299	0.205714	0.194296	0.204461	0.204653	0.193241	0.137062	0.12544	0.10502
34	0.199208	0.195981	0.19434	0.203801	0.199358	0.191933	0.203602	0.203276	0.19066	0.197744	0.200727	0.204116	0.134429	0.121414	0.0956627
36	0.203242	0.197041	0.204334	0.203863	0.200918	0.193868	0.204187	0.208161	0.196393	0.199039	0.19871	0.198898	0.132463	0.145662	0.0973849
38	0.195742	0.19797	0.195639	0.200139	0.205879	0.20019	0.203011	0.204569	0.197368	0.203469	0.197978	0.2018	0.130128	0.123442	0.103824
40	0.196899	0.20118	0.191989	0.196512	0.204889	0.194009	0.19986	0.201826	0.196454	0.205254	0.199307	0.196621	0.123208	0.132363	0.095599
ROS accumulation
	PBS			1×MIC			5×MIC			10×MIC			ROSup
0	502	524	515	509	513	508	514	519	523	516	514	508	505	511	514
2	494	508	511	501	529	500	508	516	513	509	521	500	504	517	525
4	501	498	490	497	509	497	505	521	495	520	510	501	505	519	499
6	480	489	502	498	502	495	508	517	500	506	505	499	502	501	499
8	484	497	498	496	496	499	501	517	508	502	502	495	496	495	488
10	488	483	511	502	499	489	499	497	511	506	509	492	495	500	518
12	484	490	491	497	489	490	504	498	496	502	498	487	521	519	531
14	490	491	479	495	484	485	503	508	492	498	490	493	552	564	563
16	475	476	483	498	489	508	505	507	512	497	502	488	590	600	610
18	490	482	488	487	494	486	491	486	505	506	490	505	613	634	651
20	484	493	502	489	495	502	497	507	497	507	507	494	661	655	697
22	490	502	504	503	514	496	508	509	512	522	507	506	714	719	744
24	498	503	505	509	489	510	504	515	504	515	498	514	752	751	806
26	502	501	492	509	507	499	507	522	500	512	509	509	777	786	860
28	520	510	509	510	505	526	505	521	516	521	515	520	829	833	898
30	524	512	511	517	510	510	513	526	521	527	519	541	873	891	961
32	516	520	523	519	515	508	521	539	537	528	529	514	912	931	1033
34	522	521	532	538	526	517	531	537	537	539	536	539	967	1030	1101
36	540	543	538	537	532	533	552	536	538	551	532	555	1029	1048	1179
38	542	536	537	530	541	541	548	534	548	552	549	555	1080	1103	1265
40	548	548	545	544	550	537	545	545	557	565	555	553	1120	1175	1310
	Intracellular ATP			Extracellular ATP
PBS	2476	2311	2341	1937	1697	1680
1×MIC	2313	2270	2427	1870	1758	1637
5×MIC	2253	2276	2416	1684	1596	1878
10×MIC	2273	2305	2164	1769	1806	1692
Nisin	1006	1027	852	6213	6633	6498
Graphs plotted in Prism 8 version 8.4.2

## Sheet: Suppl. Fig. 5a-b
Accumulations of lefamulin
VREfm				VSEfm
CAU365	CAU372	CAU378	CAU419	CAU259	CAU277	CAU309	CAU310
1	0.729353	1.10726	0.928995	1.17952	1.32973	0.723021	0.989354
1	0.76829	0.848049	0.165743	1.24915	1.12312	0.863941	0.920101
1	0.7422	0.84479	0.991263	1.23619	1.3452	0.880749	0.95881
Accumulations of lefamulin
VREfm CAU369	S. aureus 29213	MRSA T144	E. faecalis 29212	VREfm CAU 475
1	0.457283	0.1387	0.255724	0.250668
1	0.32667	0.33528	0.2399	0.3421
1	0.32367	0.14334	0.1944	0.2158
Graphs plotted in Prism 8 version 8.4.2

[truncated: 13 more sheets: Suppl. Fig. 7b, Suppl. Fig. 8a-b, Suppl. Fig. 9a-c, Suppl. Fig. 10-b, Suppl. Fig. 11a-i, Suppl. Fig. 12c-d, Suppl. Fig. 14b-c, Suppl. Fig. 16, Suppl. Fig. 17a-b, Suppl. Fig. 19a-d, Suppl. Fig. 20a-b, Suppl. Fig. 22a-f, Suppl. Fig. 21c]
